# Supplementary material for: Genome-Wide Identification and Expression Analysis of the Melon Aldehyde Dehydrogenase (ALDH) Gene Family in Response to Abiotic and Biotic Stresses
Source: Plants (Basel). 2024 Oct 21;13(20):2939. doi: 10.3390/plants13202939 (PMC11510909; doi:10.3390/plants13202939)
Supplement: Supplementary file 1 [file plants-13-02939-s001.zip]

Archive with 8 entries (7 files):
- Supplemental Table S1.xlsx
- transcriptome raw date/
- transcriptome raw date/1.Salt.xls
- transcriptome raw date/2.Cold.xls
- transcriptome raw date/3.waterlogging.xls
- transcriptome raw date/4.Powdery mildew.xls
- transcriptome raw date/5.Fusarium oxysporum.xls
- transcriptome raw date/6.Gummy stem blight fungi.xls
