# Supplementary material for: Genome-Wide Identification and Expression Analysis of the Melon Aldehyde Dehydrogenase (ALDH) Gene Family in Response to Abiotic and Biotic Stresses
Source: Plants (Basel). 2024 Oct 21;13(20):2939. doi: 10.3390/plants13202939 (PMC11510909; doi:10.3390/plants13202939)
Supplement: Supplementary file 1 [file plants-13-02939-s001.zip › Supplemental Table S1.xlsx]

## Sheet: Sheet1
	Table S1 Primers used for RT-qPCR
	Gene name	Locus name	Forward primer (5’→3’)	Reverse primer (5’→3’)
	Actin3	MELO3C008032	GGCAGTGGTGGTGAACATG	TTCTGGTGATGGTGTGAGTC
	CmALDH6B2	MELO3C018583	TGGACAGGTTGGGATCAACG	AGATCCCCAGCAAAAGAGGC
	CmALDH7B1	MELO3C024345	TGTGTACAAACAAGGAGGTAAGA	CAATTGTCGGCTCCACAAAGT
	CmALDH2C4	MELO3C025328	GATCCGAGCGGGTACGATTT	CGTGCATTCCAGAGTCCCTT
	CmALDH10A8	MELO3C017125	CACTGGGAGTGGTGCTACTG	TTCGGCAGCCTTGTCAAGAT
	CmALDH2B2	MELO3C017100	TTTGGCACATCTGCTTTGGC	AATCACTTCCCCAGTGCGAG
	CmALDH18B2	MELO3C008245	GCATGGAAGTGCACACACTG	AGCACCCAGACCAAATCGAG
	CmALDH18B1	MELO3C009229	ACTTGGGGCAGAGGTAGGAA	CCCACTTCCCCTCAAAATCAGT
	CmALDH3F2	MELO3C014601	AGTGGGGCGGATTGTTATGG	ACAACGATCCGTTGAGCAGT
	CmALDH2B1	MELO3C004383	CAAGGCTGTGGAAATGGCAC	ACGGTTATATGATCCTGGCAAGT
	CmALDH11A3	MELO3C004430	CTGAAGCCTCCAACTCAGGG	TCTCGGAACCTTTTCCCGTG
	CmALDH3H1	MELO3C010494	AAGCTCTGCGTTGACCATGA	TGGCAGATGAAATTGAAACTCGT
	CmALDH3H2	MELO3C010493	AAGAACGGTGTTCGACGGAG	GCTTCGAGTTTTGCCGGAAT
	CmALDH3F1	MELO3C017542	GAATCCTCCACTCGACACCG	GAGAGGCTTCGGTCTTGCAT
	CmALDH6B1	MELO3C007705	GACGACGAGGACATAAAAGCTG	GCCTCCAAAGTGGGAAGGAT
	CmALDH5F1	MELO3C019622	AAGTTGGTGACGGGTTTGGT	TGTCATCCCAAGGCTGTGTC
	CmALDH22A1	MELO3C021272	GTGGATTCGGTCGATTTGCG	GGCCACCACCTATCCTCAAC
	CmALDH12A1	MELO3C002203	GCCAGGAGACGGTAAATGGA	TCGTCGATTTCGGCAACTCT
