# Supplementary material for: Genome-Wide Identification and Expression Analysis of the Melon Aldehyde Dehydrogenase (ALDH) Gene Family in Response to Abiotic and Biotic Stresses
Source: Plants (Basel). 2024 Oct 21;13(20):2939. doi: 10.3390/plants13202939 (PMC11510909; doi:10.3390/plants13202939)
Supplement: Supplementary file 1 [file plants-13-02939-s001.zip › transcriptome raw date/1.Salt.xls]

	S_CT	S_Salt	R_CT	R_Salt
MELO3C007705	9.81	7.61	10.65	8.63
MELO3C019622	17.56	47.72	19.51	58.72
MELO3C018583	13.6	64.14	17.73	90.01
MELO3C009229	0.29	9.31	0.44	5.4
MELO3C008245	7.09	68.21	8.15	63.38
MELO3C014601	20.35	5.32	21.58	14.32
MELO3C024345	55.71	498.92	195.16	686.2
MELO3C025328	52.67	10.98	25.99	9.98
MELO3C004430	71.32	8.27	40.28	17.13
MELO3C004383	6.62	1255.26	21.23	1205.81
MELO3C010494	3.2	23.81	2.99	23.33
MELO3C017125	18.53	133.96	19.84	144.03
MELO3C017542	29.2	19.36	35.88	42.27
MELO3C021272	3.66	3.32	3.73	4.58
MELO3C002203	12.19	118.56	22.67	112.14
MELO3C010493	46.8	27.34	36.97	49.58
MELO3C017100	74.99	3.69	55.22	10.05
