# Supplementary material for: Genome-Wide Identification and Expression Analysis of the Melon Aldehyde Dehydrogenase (ALDH) Gene Family in Response to Abiotic and Biotic Stresses
Source: Plants (Basel). 2024 Oct 21;13(20):2939. doi: 10.3390/plants13202939 (PMC11510909; doi:10.3390/plants13202939)
Supplement: Supplementary file 1 [file plants-13-02939-s001.zip › transcriptome raw date/2.Cold.xls]

	S_0h	S_8h	S_72h	R_0h	R_8h	R_72h
MELO3C007705	12.97	10.57	6.31	13.14	14.16	4.72
MELO3C019622	140.04	40.94	56.17	42.33	35.95	27.02
MELO3C018583	81.72	19.69	39.28	79.45	85	53.94
MELO3C009229	0.49	0.85	1.46	0.4	2.25	6.7
MELO3C008245	19.46	21.33	9.28	12.2	15.5	13.84
MELO3C014601	19.84	36.66	6.41	55.76	83.23	10.67
MELO3C024345	201.56	79.52	133.53	182.22	154.11	173.56
MELO3C025328	3.92	37.95	9.68	30.97	30.34	7.68
MELO3C004430	2.85	65.27	3.9	4.09	49.05	21.84
MELO3C004383	84.19	23.06	63.62	83.62	54.09	816.78
MELO3C010494	4.33	1.85	1.78	4.12	4.42	2.24
MELO3C017125	56.31	27.98	40.55	44.82	24.34	45.28
MELO3C017542	21.99	13.44	5.46	77.67	43.19	18.92
MELO3C021272	10.56	3.22	5	15.66	9.93	2.53
MELO3C002203	73.64	27.01	93.29	112.56	94.25	108.43
MELO3C010493	30.34	36.03	29.8	28.18	20.77	12.5
MELO3C017100	94.9	14.34	76.88	25.11	2.33	9.77
