# Supplementary material for: Genome-Wide Identification and Expression Analysis of the Melon Aldehyde Dehydrogenase (ALDH) Gene Family in Response to Abiotic and Biotic Stresses
Source: Plants (Basel). 2024 Oct 21;13(20):2939. doi: 10.3390/plants13202939 (PMC11510909; doi:10.3390/plants13202939)
Supplement: Supplementary file 1 [file plants-13-02939-s001.zip › transcriptome raw date/3.waterlogging.xls]

GeneID	WL_0h	WL_6h	WL_24h	WL_48h	WL_72h
MELO3C007705	15.5	16.16	13.79	14.78	12.88
MELO3C019622	27.31	42.89	38.17	48.85	58.02
MELO3C018583	78.16	83.25	76.77	81.27	95.51
MELO3C009229	0.2	0.4	0.33	0.51	0.69
MELO3C008245	26.38	31.95	51.66	48.41	45.99
MELO3C014601	65.11	50.44	19.8	17.98	4.24
MELO3C024345	79.97	132.06	125.55	118.31	130.17
MELO3C025328	46.42	28.3	15.04	60.95	133.13
MELO3C004430	41.5	3.44	9.82	9.63	8.57
MELO3C004383	53.26	78.67	84.55	94.07	96.64
MELO3C010494	19.78	21.42	26.12	33.31	42
MELO3C017125	76.15	85.93	100.44	93.19	102.2
MELO3C017542	52.96	24.38	15.71	16.02	7.23
MELO3C021272	21.62	29.19	25.88	22.39	21.15
MELO3C002203	10.44	15.38	18.7	18.73	19.08
MELO3C010493	82.5	97.5	41.23	42.9	29.16
MELO3C017100	54.34	31.17	8.12	4.46	1.74
