# Supplementary material for: Genome-Wide Identification and Expression Analysis of the Melon Aldehyde Dehydrogenase (ALDH) Gene Family in Response to Abiotic and Biotic Stresses
Source: Plants (Basel). 2024 Oct 21;13(20):2939. doi: 10.3390/plants13202939 (PMC11510909; doi:10.3390/plants13202939)
Supplement: Supplementary file 1 [file plants-13-02939-s001.zip › transcriptome raw date/4.Powdery mildew.xls]

	S_0h	S_24h	S_72h	S_168h	R_0h	R_24h	R_72h	R_168h
MELO3C007705	12.59	9.71	10.42	10.11	11.54	10.07	10.92	10.54
MELO3C019622	25.08	29.27	22.13	22.27	48.31	73.83	35.34	33.16
MELO3C018583	30.72	43.12	23.12	21.24	45.88	49.44	21.56	19.03
MELO3C009229	0.51	0.34	0.77	0.89	1.03	0.86	0.73	0.72
MELO3C008245	53.67	26.73	46.84	42.42	40.12	32.43	37.37	43.96
MELO3C014601	130.93	62.85	84.16	74.28	55.45	77.95	105.56	101.83
MELO3C024345	39.79	58.23	27.22	28.85	56.51	67.32	23.64	26.38
MELO3C025328	62.77	19.58	71.56	117.4	21.34	41.64	116.3	85.5
MELO3C004430	355.52	29.84	507.72	721.12	41.78	35.35	372.69	687.21
MELO3C004383	1	1.93	1.17	2	6.67	14.42	4.98	1.68
MELO3C010494	6.53	6.16	5.03	3.04	7.54	6.04	5	3.99
MELO3C017125	41.75	39.69	30.91	29.64	48.28	29.3	20.42	24.21
MELO3C017542	57.88	35.59	45.05	30.69	25.83	26.28	26.23	18.98
MELO3C021272	19.13	15.69	13.38	9.69	16.61	16.82	5.39	11.89
MELO3C002203	12.17	10.6	11.75	11.08	14.78	17.04	9.03	11
MELO3C010493	58.28	78.09	43.49	37.84	48.05	47.05	30.68	29.86
MELO3C017100	64.42	84.53	33.61	28.92	59.89	46.98	28.63	19.44
