# Supplementary material for: Genome-Wide Identification and Expression Analysis of the Melon Aldehyde Dehydrogenase (ALDH) Gene Family in Response to Abiotic and Biotic Stresses
Source: Plants (Basel). 2024 Oct 21;13(20):2939. doi: 10.3390/plants13202939 (PMC11510909; doi:10.3390/plants13202939)
Supplement: Supplementary file 1 [file plants-13-02939-s001.zip › transcriptome raw date/5.Fusarium oxysporum.xls]

	S_0h	S_12h	S_72h	R_0h	R_12h	R_72h
MELO3C007705	16.77	14.81	8.16	20.56	16.05	9.91
MELO3C019622	53.17	43.39	58.8	50.87	73.16	202.55
MELO3C018583	55.06	42.39	91.28	35.73	46.61	57.68
MELO3C009229	0.49	5.08	2.57	0.79	6.31	4
MELO3C008245	21.68	258.11	193.32	27.38	159.24	184.09
MELO3C014601	1.5	1.25	1.73	2.59	1.19	1.65
MELO3C024345	79.81	147.8	233.29	57.4	126.43	131.08
MELO3C025328	85.41	36.77	80.18	96.97	47.89	136.32
MELO3C004430	7.72	1.88	1.39	3.18	1.66	1.42
MELO3C004383	61.36	48.59	105.02	68.97	49.89	116.56
MELO3C010494	9.88	12.59	24.37	16.76	17.89	17.62
MELO3C017125	70.2	82.24	188.11	55.92	78.65	102.17
MELO3C017542	5.5	0.32	0.39	4.3	0.92	0.53
MELO3C021272	13.99	9.28	8.37	13.32	13.04	8.94
MELO3C002203	29.58	37.06	72.81	25.19	32.36	34.36
MELO3C010493	19.39	11.14	9.61	33.49	26.51	18.6
MELO3C017100	3.31	0.8	0.56	1.12	0.62	0.83
