# Supplementary material for: Genome-Wide Identification and Expression Analysis of the Melon Aldehyde Dehydrogenase (ALDH) Gene Family in Response to Abiotic and Biotic Stresses
Source: Plants (Basel). 2024 Oct 21;13(20):2939. doi: 10.3390/plants13202939 (PMC11510909; doi:10.3390/plants13202939)
Supplement: Supplementary file 1 [file plants-13-02939-s001.zip › transcriptome raw date/6.Gummy stem blight fungi.xls]

	S_0day	S_2days	R_0day	R_2days
MELO3C007705	8.12	5.32	10.01	5.06
MELO3C019622	67.7	64.9	105.66	39.86
MELO3C018583	18.41	122.52	12.67	26.74
MELO3C009229	0.01	0.07	0.1	0.1
MELO3C008245	13.51	2.84	11.42	7.97
MELO3C014601	4.72	1.49	12.32	39.98
MELO3C024345	38.36	156.19	30.22	87.44
MELO3C025328	8.09	12.56	12.41	28.7
MELO3C004430	47.18	1.01	50.38	52.55
MELO3C004383	9.4	115.56	7.4	48.3
MELO3C010494	4.23	25.79	1.87	5.1
MELO3C017125	34.76	21.36	14.63	23.39
MELO3C017542	5.04	5.94	6.71	28.12
MELO3C021272	5.95	2.07	2.87	6.2
MELO3C002203	14.12	120.57	6.33	27.81
MELO3C010493	11.05	20.27	13.03	18.94
MELO3C017100	15.08	0.39	6.75	34.92
